# Supplementary material for: Southern Elephant Seals Replenish Their Lipid Reserves at Different Rates According to Foraging Habitat
Source: PLoS One. 2016 Nov 30;11(11):e0166747. doi: 10.1371/journal.pone.0166747 (PMC5130208; doi:10.1371/journal.pone.0166747)
Supplement: S1 File — (CSV) [file pone.0166747.s004.csv]

day	sum_capt	dist	ind	habitat
1	4	103.48	1	3
2	23	125.19	1	2
3	391	95.501	1	2
4	500	65.848	1	2
5	444	42.864	1	2
6	394	49.287	1	2
7	414	86.728	1	2
8	358	110.54	1	2
9	264	80.638	1	1
10	166	72.95	1	1
11	109	52.193	1	1
12	227	51.568	1	1
13	205	52.895	1	1
14	288	44.588	1	1
15	268	28.855	1	1
16	231	48.726	1	1
17	271	40.796	1	1
18	272	62.515	1	1
19	183	66.899	1	1
20	223	66.808	1	1
21	272	69.771	1	1
22	231	59.586	1	1
23	273	53.698	1	1
24	277	55.7	1	1
25	233	85.274	1	1
26	233	52.32	1	1
27	259	34.645	1	1
28	281	42.893	1	1
29	323	28.28	1	1
30	277	35.643	1	1
31	220	43.34	1	1
32	204	52.856	1	1
33	219	31.643	1	1
34	207	38.317	1	1
35	201	56.796	1	1
36	225	37.847	1	1
37	237	64.654	1	1
38	115	77.364	1	1
39	150	55.472	1	1
40	140	44.506	1	2
41	148	64.262	1	2
42	216	78.23	1	2
43	407	47.374	1	2
44	708	45.657	1	2
45	768	74.585	1	2
46	642	88.675	1	2
47	597	69.479	1	2
48	482	82.638	1	2
49	517	82.426	1	2
50	461	85.112	1	3
51	408	78.593	1	3
52	464	58.691	1	3
53	424	79.519	1	3
54	535	68.005	1	3
55	466	87.086	1	3
56	461	91.557	1	3
57	632	71.113	1	3
58	529	38.712	1	3
59	560	46.463	1	3
60	571	57.434	1	3
1	7	126.45	2	3
2	144	227.28	2	3
3	305	106.19	2	3
4	189	122.25	2	3
5	304	130.97	2	3
6	303	103.76	2	3
7	274	132.52	2	3
8	509	178.18	2	3
9	361	187	2	3
10	377	126.72	2	3
11	445	115.03	2	3
12	446	92.077	2	3
13	517	136.23	2	3
14	697	114.25	2	3
15	510	129.07	2	3
16	821	125.75	2	3
17	748	102.99	2	3
18	614	88.345	2	3
19	194	116.48	2	3
20	181	106.22	2	3
21	164	127.6	2	3
22	299	132.55	2	3
23	207	110.51	2	3
24	51	138.76	2	3
25	251	111.06	2	3
26	77	51.112	2	3
27	123	37.347	2	3
28	413	99.729	2	3
29	555	81.926	2	3
30	347	90.657	2	3
31	460	66.019	2	3
32	660	75.245	2	3
33	701	60.041	2	3
34	721	82.633	2	3
35	697	75.963	2	3
36	539	71.595	2	3
37	807	57.411	2	3
38	684	64.962	2	3
39	602	53.969	2	3
40	358	59.561	2	3
41	353	53.245	2	3
42	332	76.027	2	3
43	513	67.816	2	3
44	480	91.636	2	3
45	955	63.806	2	3
46	561	63.812	2	3
47	619	60.395	2	3
48	534	89.652	2	3
49	357	118.94	2	3
50	202	120.19	2	3
51	209	99.636	2	3
52	174	77.845	2	3
53	132	83.833	2	3
54	381	104.38	2	3
55	411	115.4	2	3
56	492	99.305	2	3
57	163	97.243	2	3
58	251	169.67	2	3
59	235	204.04	2	3
60	462	129.27	2	3
61	524	141.42	2	3
62	452	110.89	2	3
63	411	154.43	2	3
64	174	127.53	2	3
65	182	173.7	2	3
66	476	194.74	2	3
67	252	205.45	2	3
68	107	167.16	2	3
69	182	151.24	2	3
70	135	225.57	2	3
71	233	174.95	2	3
72	317	191.09	2	3
1	0	47.573	3	3
2	109	119.36	3	3
3	335	97.329	3	3
4	286	93.987	3	3
5	215	99.414	3	3
6	340	95.093	3	3
7	279	103.92	3	3
8	366	92.059	3	3
9	587	70.357	3	3
10	559	88.134	3	3
11	768	82.714	3	3
12	681	85.296	3	3
13	342	75.485	3	3
14	731	72.631	3	3
15	681	88.804	3	3
16	673	84.023	3	3
17	524	87.97	3	3
18	880	72.409	3	3
19	829	75.22	3	3
20	822	66.418	3	3
21	1171	51.457	3	3
22	1008	47.563	3	3
23	789	66.816	3	3
24	600	85.879	3	3
25	819	90.73	3	3
26	823	69.708	3	3
27	755	62.62	3	3
28	678	58.464	3	3
29	585	63.795	3	3
30	875	73.217	3	3
31	872	64.397	3	3
32	731	76.476	3	3
33	766	65.191	3	3
34	613	59.034	3	3
35	737	59.129	3	3
36	628	59.71	3	3
37	634	58.568	3	3
38	780	56.512	3	3
39	612	43.926	3	3
40	781	45.394	3	3
41	732	44.168	3	3
42	693	50.812	3	3
43	726	57.117	3	3
44	911	42.405	3	3
45	776	62.061	3	3
46	678	50.069	3	3
47	698	67.046	3	3
48	743	65.46	3	3
49	683	65.397	3	3
50	840	67.567	3	3
51	588	65.479	3	3
52	704	78.374	3	3
53	794	69.69	3	3
54	552	82.614	3	3
55	659	82.755	3	3
56	658	84.954	3	3
57	480	84.234	3	3
58	386	94.437	3	3
59	337	69.073	3	3
60	382	100.65	3	3
61	400	101.12	3	3
62	295	93.714	3	3
63	368	87.562	3	3
64	383	91.57	3	3
65	470	59.855	3	3
66	481	63.916	3	3
67	502	77.559	3	3
68	474	86.331	3	3
69	554	73.462	3	3
70	851	92.847	3	3
71	458	78.802	3	3
72	368	98.346	3	3
73	403	88.656	3	3
1	74	68.569	4	3
2	282	61.347	4	3
3	284	58.485	4	3
4	433	65.868	4	3
5	381	60.393	4	3
6	532	65.648	4	3
7	614	71.104	4	3
8	398	68.76	4	3
9	847	42.989	4	3
10	582	52.342	4	3
11	678	62.329	4	3
12	558	57.448	4	3
13	616	98.086	4	3
14	464	76.01	4	2
15	467	94.224	4	2
16	571	58.193	4	2
17	486	34.967	4	2
18	387	63.156	4	2
19	640	52.702	4	2
20	745	30.809	4	2
21	640	45.606	4	2
22	705	51.164	4	2
23	687	55.475	4	2
24	645	62.845	4	2
25	575	101.89	4	2
26	591	66.007	4	2
27	669	67.197	4	2
28	746	57.812	4	2
29	570	29.257	4	2
30	673	26.406	4	2
31	606	41.907	4	2
32	567	48.806	4	2
33	656	30.161	4	2
34	754	47.403	4	2
35	784	33.126	4	2
36	735	38.959	4	2
37	697	34.439	4	2
38	709	39.585	4	2
39	656	43.698	4	2
40	758	38.265	4	2
41	880	36.251	4	2
42	842	41.51	4	2
43	841	38.837	4	2
44	673	37.028	4	2
45	664	26.369	4	2
46	664	33.189	4	2
47	588	23.719	4	2
48	564	26.784	4	2
49	568	32.359	4	2
50	584	29.478	4	2
51	574	25.824	4	2
52	552	26.876	4	2
53	551	30.265	4	2
54	231	15.982	4	2
1	134	83.144	5	3
2	377	76.993	5	3
3	264	99.948	5	3
4	547	70.577	5	3
5	854	75.235	5	3
6	581	76.31	5	3
7	602	71.816	5	3
8	634	59.115	5	3
9	669	60.512	5	3
10	623	50.761	5	3
11	567	42.645	5	2
12	551	72.297	5	2
13	577	76.613	5	2
14	724	43.098	5	2
15	822	27.313	5	2
16	614	25.936	5	2
17	565	23.117	5	2
18	510	18.343	5	2
19	696	31.227	5	2
20	524	83.76	5	2
21	777	55.799	5	2
22	1177	36.722	5	2
23	517	53.254	5	2
24	573	50.96	5	2
25	559	47.284	5	2
26	415	66.276	5	2
27	865	69.662	5	2
28	977	32.196	5	2
29	696	21.82	5	2
30	1062	26.007	5	2
31	1104	31.414	5	2
32	780	24.324	5	2
33	909	26.708	5	2
34	750	23.976	5	2
35	832	31.651	5	2
36	643	45.415	5	2
37	702	32.013	5	2
38	685	34.91	5	2
39	682	20.382	5	2
40	811	31.418	5	2
41	737	44.021	5	2
42	707	54.218	5	2
43	1771	39.675	5	2
44	1631	53.257	5	2
45	1497	38.635	5	2
46	1030	29.661	5	2
47	1247	31.931	5	2
48	1084	27.851	5	2
49	1072	34.072	5	2
50	753	30.821	5	2
51	892	32.203	5	2
52	840	37.423	5	2
53	720	43.768	5	2
54	694	55.503	5	2
55	529	61.487	5	2
56	549	62.396	5	2
57	908	46.355	5	2
1	144	88.366	6	3
2	234	89.473	6	3
3	393	79.975	6	3
4	482	95.842	6	3
5	374	84.603	6	3
6	348	87.465	6	3
7	354	72.591	6	3
8	419	43.58	6	3
9	372	54.243	6	3
10	410	80.361	6	3
11	381	73.644	6	2
12	319	55.617	6	2
13	445	57.828	6	2
14	354	59.863	6	2
15	367	54.014	6	2
16	638	53.184	6	2
17	503	52.729	6	2
18	505	46.041	6	2
19	624	63.853	6	2
20	686	70.742	6	2
21	585	73.844	6	2
22	537	45.63	6	2
23	536	91.448	6	2
24	292	58.01	6	2
25	447	55.619	6	2
26	554	71.115	6	2
27	553	62.425	6	2
28	832	67.286	6	2
29	808	52.62	6	2
30	712	67.339	6	2
31	753	38.032	6	2
32	728	62.029	6	2
33	601	47.888	6	2
34	727	71.808	6	2
35	684	53.471	6	2
36	590	32.322	6	2
37	628	37.155	6	2
38	580	37.791	6	2
39	493	40.528	6	2
40	409	39.943	6	2
41	484	40.099	6	2
42	364	31.976	6	2
43	680	63.727	6	3
44	526	58.316	6	3
45	981	31.741	6	3
46	496	43.25	6	3
47	839	35.788	6	3
48	861	39.21	6	3
49	483	37.184	6	3
50	453	44.8	6	3
51	870	30.754	6	3
52	751	51.788	6	3
53	1038	54.075	6	3
54	260	56.073	6	3
55	452	71.77	6	3
56	278	25.173	6	3
1	2	95.699	7	3
2	1	134.41	7	2
3	270	101.71	7	2
4	208	92.982	7	2
5	217	76.204	7	2
6	432	60.018	7	2
7	345	57.48	7	2
8	547	67.24	7	2
9	283	70.992	7	2
10	267	75.529	7	2
11	343	77.388	7	2
12	327	74.435	7	2
13	333	79.427	7	2
14	396	71.184	7	2
15	313	63.757	7	2
16	318	31.472	7	2
17	253	56.419	7	2
18	311	60.586	7	2
19	391	70.519	7	2
20	478	61.407	7	2
21	659	54.776	7	2
22	377	57.576	7	2
23	356	70.692	7	2
24	317	69.882	7	1
25	411	50.709	7	1
26	287	61.123	7	1
27	430	35.029	7	1
28	393	35.465	7	1
29	378	24.968	7	1
30	319	21.176	7	1
31	416	18.435	7	1
32	335	30.166	7	1
33	304	38.921	7	1
34	364	37.756	7	1
35	337	39.318	7	1
1	2	41.641	8	3
2	106	120.6	8	3
3	179	108	8	3
4	340	102.56	8	3
5	340	98.326	8	3
6	427	92.402	8	3
7	546	85.415	8	3
8	401	102.18	8	3
9	525	84.7	8	3
10	489	95.83	8	2
11	513	139.08	8	2
12	637	123.7	8	2
13	668	73.26	8	2
14	446	57.893	8	2
15	670	54.78	8	2
16	488	71.431	8	2
17	733	69.107	8	2
18	792	61.89	8	2
19	506	72.978	8	2
20	431	82.488	8	2
21	543	34.074	8	2
22	618	76.801	8	2
23	558	21.853	8	2
24	520	53.512	8	2
25	411	32.046	8	2
26	659	48.749	8	2
27	613	37.489	8	2
28	476	54.403	8	2
29	498	65.912	8	2
30	432	73.011	8	2
31	539	105.61	8	2
32	606	111.75	8	3
33	762	74.536	8	3
34	531	41.102	8	3
35	465	67.164	8	3
36	869	56.732	8	3
37	1005	63.68	8	3
38	562	54.125	8	3
39	577	74.176	8	3
40	1018	55.632	8	3
1	1	9.635	9	3
2	101	118.07	9	3
3	180	96.241	9	3
4	287	129.63	9	2
5	349	97.874	9	2
6	364	78.659	9	2
7	253	102.06	9	2
8	387	107.16	9	2
9	420	101.23	9	2
10	420	108.85	9	2
11	446	124.61	9	2
12	408	100.21	9	2
13	694	75.463	9	2
14	380	81.712	9	2
15	529	110.06	9	2
16	492	100.36	9	2
17	403	92.492	9	2
18	367	77.872	9	2
19	908	91.89	9	2
20	750	87.506	9	2
21	408	108.96	9	2
22	245	102.61	9	2
23	278	103.13	9	3
24	726	121.92	9	3
25	684	71.389	9	3
26	714	86.678	9	3
27	768	61.39	9	3
28	608	92.499	9	3
29	973	85.599	9	3
30	649	81.845	9	3
31	809	91.922	9	3
32	725	53.207	9	3
33	691	67.596	9	3
34	902	85.246	9	3
35	569	95.73	9	3
36	910	77.723	9	3
37	527	88.616	9	3
38	466	68.641	9	3
39	514	80.899	9	3
40	472	68.35	9	3
1	1	11.133	10	3
2	82	117.85	10	3
3	249	109.8	10	3
4	410	112.96	10	3
5	517	97.302	10	3
6	605	102.22	10	3
7	751	72.232	10	3
8	691	62.462	10	3
9	490	87.321	10	3
10	681	81.179	10	3
11	704	77.936	10	2
12	698	73.906	10	2
13	482	97.667	10	2
14	689	112.12	10	3
15	556	101.67	10	3
16	654	114.1	10	3
17	780	91.285	10	3
18	733	69.457	10	3
19	575	100.77	10	3
20	959	84.141	10	3
21	939	69.857	10	3
22	639	87.181	10	3
23	745	99.675	10	3
24	885	78.407	10	3
25	783	72.149	10	3
26	1133	43.924	10	3
27	967	100.93	10	3
28	960	94.193	10	3
29	795	64.305	10	3
30	942	50.651	10	3
31	775	60.628	10	3
32	1020	54.931	10	3
33	890	76.116	10	3
34	800	45.546	10	3
35	632	56.242	10	3
36	825	63.733	10	3
37	873	67.213	10	3
38	858	54.99	10	3
39	675	69.222	10	3
40	782	76.559	10	3
41	712	98.469	10	3
42	888	80.976	10	3
43	866	85.438	10	3
44	858	64.99	10	3
45	857	75.528	10	3
46	784	65.707	10	3
47	1074	95.517	10	3
48	816	84.208	10	3
49	982	53.724	10	3
50	810	46.735	10	3
51	937	55.375	10	3
52	705	42.373	10	3
53	783	60.057	10	3
54	848	67.203	10	3
55	775	81.342	10	3
56	735	62.156	10	3
57	802	79.689	10	3
58	963	53.364	10	3
59	922	70.676	10	3
60	931	49.529	10	3
61	663	73.01	10	3
62	780	94.747	10	3
63	1009	50.286	10	3
64	837	55.553	10	3
65	516	73.295	10	3
66	131	130	10	3
67	424	99.416	10	3
68	448	98.729	10	3
69	487	97.936	10	3
70	641	97.325	10	3
71	417	109.07	10	3
72	283	103.71	10	3
73	476	111.25	10	3
74	706	94.76	10	3
75	673	126.47	10	3
76	85	138.04	10	3
77	308	122.59	10	3
78	269	117.34	10	3
79	275	99.135	10	3
1	0	0.63117	11	3
2	134	124.51	11	3
3	259	106.41	11	3
4	420	117.1	11	3
5	442	137.66	11	3
6	609	110.75	11	3
7	589	99.381	11	3
8	589	68.286	11	3
9	715	84.119	11	3
10	858	136.48	11	3
11	724	115.95	11	2
12	793	111.65	11	2
13	684	82.737	11	2
14	911	40.584	11	2
15	486	35.28	11	2
16	509	39.801	11	2
17	669	49.827	11	2
18	568	35.981	11	2
19	631	59.011	11	2
20	523	77.815	11	2
21	697	65.327	11	2
22	545	83.723	11	2
23	477	86.236	11	2
24	403	83.778	11	2
25	566	106.87	11	2
26	476	77.802	11	2
27	488	65.448	11	2
28	547	50.224	11	2
29	577	52.497	11	2
30	456	73.614	11	2
31	519	81.403	11	2
32	571	101.64	11	2
33	553	32.536	11	2
34	503	21.513	11	2
35	576	46.618	11	2
36	565	25.486	11	2
37	670	62.454	11	2
38	725	30.162	11	2
39	658	61.602	11	2
40	606	76.082	11	2
41	442	108.07	11	2
42	460	50.629	11	2
43	483	81.51	11	2
44	612	100.15	11	2
45	642	47.87	11	2
46	647	54.262	11	2
47	597	33.792	11	2
48	426	25.422	11	2
49	607	16.64	11	2
50	549	22.945	11	2
51	428	33.274	11	2
52	457	54.636	11	2
53	360	45.753	11	2
54	420	119.82	11	2
55	571	81.78	11	2
56	552	46.276	11	2
57	427	66.442	11	2
58	541	111.17	11	2
59	565	114.63	11	2
60	421	62.062	11	2
61	359	75.067	11	2
62	213	80.901	11	2
63	455	102.92	11	2
64	388	178.85	11	2
65	438	70.168	11	2
66	510	91.788	11	3
67	750	77.764	11	3
68	463	66.628	11	3
69	472	141.29	11	3
70	165	110.22	11	3
71	130	130.16	11	3
