# Supplementary material for: Southern Elephant Seals Replenish Their Lipid Reserves at Different Rates According to Foraging Habitat
Source: PLoS One. 2016 Nov 30;11(11):e0166747. doi: 10.1371/journal.pone.0166747 (PMC5130208; doi:10.1371/journal.pone.0166747)
Supplement: S2 File — (CSV) [file pone.0166747.s005.csv]

day_before	sum_capt	mean_category	maj_category	sum_effort_odba	var_density	density_before	density_after_lag	ind	day_after_lag	sum_capt_cumul	sum_effort_odba_cumul	sum_max_depth	mean_max_depth	sum_dive-duration	mean_dive_duration
1	4	3	3	9.768e+06	0.013971	24.337	26.862	1	7	4	9.768e+06	7756.4	115.77	51845	773.81
2	23	2.32	2	1.457e+07	0.013679	24.763	27.238	1	8	23	1.457e+07	13045	173.93	76563	1020.8
3	391	2	2	1.5e+07	0.013401	25.204	27.61	1	9	391	1.5e+07	24593	439.15	77000	1375
4	500	2	2	1.4943e+07	0.01303	25.645	27.98	1	10	500	1.4943e+07	29035	475.99	75870	1243.8
5	444	2	2	1.5487e+07	0.012569	26.072	28.345	1	11	444	1.5487e+07	32044	525.31	76434	1253
6	394	2	2	1.5503e+07	0.011968	26.477	28.701	1	12	394	1.5503e+07	31470	561.97	76618	1368.2
7	414	2	2	1.585e+07	0.010992	26.862	29.045	1	13	414	1.585e+07	32086	605.4	77788	1467.7
8	358	2	2	1.5963e+07	0.0094338	27.238	29.364	1	14	358	1.5963e+07	35855	663.99	77322	1431.9
9	264	1.2642	1	1.6497e+07	0.0074031	27.61	29.641	1	15	264	1.6497e+07	36828	694.88	78419	1479.6
10	166	1	1	1.6141e+07	0.0052851	27.98	29.86	1	16	166	1.6141e+07	35590	671.5	78022	1472.1
11	109	1	1	1.3905e+07	0.0034863	28.345	30.018	1	17	109	1.3905e+07	29222	596.37	67530	1378.2
12	227	1	1	1.6254e+07	0.002136	28.701	30.123	1	18	227	1.6254e+07	42356	770.1	77534	1409.7
13	205	1	1	1.6218e+07	0.0013225	29.045	30.187	1	19	205	1.6218e+07	38620	702.19	77231	1404.2
14	288	1	1	1.5994e+07	0.0010049	29.364	30.227	1	20	288	1.5994e+07	45187	765.88	76432	1295.5
15	268	1	1	1.6021e+07	0.0011684	29.641	30.258	1	21	268	1.6021e+07	42733	712.21	77288	1288.1
16	231	1	1	1.6064e+07	0.0016259	29.86	30.293	1	22	231	1.6064e+07	42109	738.76	76756	1346.6
17	271	1	1	1.6076e+07	0.0021824	30.018	30.342	1	23	271	1.6076e+07	45081	777.27	76004	1310.4
18	272	1	1	1.6507e+07	0.0027585	30.123	30.408	1	24	272	1.6507e+07	45357	795.74	78810	1382.6
19	183	1	1	1.6192e+07	0.0032349	30.187	30.492	1	25	183	1.6192e+07	42756	791.77	76999	1425.9
20	223	1	1	1.6119e+07	0.003364	30.227	30.591	1	26	223	1.6119e+07	44745	799.03	76948	1374.1
21	272	1	1	1.6182e+07	0.0029026	30.258	30.694	1	27	272	1.6182e+07	42729	806.22	77902	1469.9
22	231	1	1	1.5748e+07	0.0019285	30.293	30.783	1	28	231	1.5748e+07	41175	748.64	76199	1385.4
23	273	1	1	1.5946e+07	0.00063088	30.342	30.842	1	29	273	1.5946e+07	46496	815.72	76709	1345.8
24	277	1	1	1.5938e+07	-0.00084835	30.408	30.862	1	30	277	1.5938e+07	43899	812.94	77319	1431.8
25	233	1	1	1.5954e+07	-0.0023668	30.492	30.836	1	31	233	1.5954e+07	44865	830.83	79107	1464.9
26	233	1	1	1.6146e+07	-0.0039537	30.591	30.763	1	32	233	1.6146e+07	45442	826.22	78635	1429.7
27	259	1	1	1.5979e+07	-0.0056178	30.694	30.641	1	33	259	1.5979e+07	42021	764.02	79323	1442.2
28	281	1	1	1.5737e+07	-0.0073191	30.783	30.469	1	34	281	1.5737e+07	42170	795.66	76087	1435.6
29	323	1	1	1.5948e+07	-0.008867	30.842	30.246	1	35	323	1.5948e+07	44176	761.65	78664	1356.3
30	277	1	1	1.5657e+07	-0.010191	30.862	29.978	1	36	277	1.5657e+07	41674	744.19	78135	1395.3
31	220	1	1	1.4569e+07	-0.011203	30.836	29.672	1	37	220	1.4569e+07	38244	682.93	72322	1291.5
32	204	1	1	1.5838e+07	-0.011827	30.763	29.34	1	38	204	1.5838e+07	37712	673.43	81993	1464.2
33	219	1	1	1.5055e+07	-0.012393	30.641	28.993	1	39	219	1.5055e+07	42463	758.27	72452	1293.8
34	207	1	1	1.5224e+07	-0.012993	30.469	28.633	1	40	207	1.5224e+07	43973	814.32	73373	1358.8
35	201	1	1	1.6382e+07	-0.013453	30.246	28.261	1	41	201	1.6382e+07	40413	792.4	79284	1554.6
36	225	1	1	1.5851e+07	-0.013458	29.978	27.881	1	42	225	1.5851e+07	43174	814.61	77549	1463.2
37	237	1	1	1.5988e+07	-0.012719	29.672	27.506	1	43	237	1.5988e+07	34056	709.5	77498	1614.5
38	115	1	1	1.5529e+07	-0.011371	29.34	27.156	1	44	115	1.5529e+07	26774	557.8	74777	1557.9
39	150	1.1346	1	1.4812e+07	-0.0097568	28.993	26.847	1	45	150	1.4812e+07	32143	618.14	74236	1427.6
40	140	2	2	1.5069e+07	-0.0078703	28.633	26.585	1	46	140	1.5069e+07	33275	604.99	76994	1399.9
41	148	2	2	1.5169e+07	-0.0058195	28.261	26.376	1	47	148	1.5169e+07	32328	673.5	74932	1561.1
42	216	2	2	1.5503e+07	-0.0038139	27.881	26.223	1	48	216	1.5503e+07	27427	537.78	78273	1534.8
43	407	2	2	1.4876e+07	-0.0019485	27.506	26.123	1	49	407	1.4876e+07	25426	479.73	74937	1413.9
44	708	2	2	1.5182e+07	-0.00021518	27.156	26.072	1	50	708	1.5182e+07	33253	583.39	77103	1352.7
45	768	2	2	1.4844e+07	0.0014238	26.847	26.066	1	51	768	1.4844e+07	30735	569.16	77120	1428.1
46	642	2	2	1.5326e+07	0.0028887	26.585	26.103	1	52	642	1.5326e+07	31076	554.92	78665	1404.7
47	597	2	2	1.538e+07	0.0040226	26.376	26.179	1	53	597	1.538e+07	35929	690.94	77907	1498.2
48	482	2	2	1.5314e+07	0.004613	26.223	26.284	1	54	482	1.5314e+07	36514	652.03	78494	1401.7
49	517	2	2	1.5052e+07	0.0046888	26.123	26.405	1	55	517	1.5052e+07	32074	605.17	76775	1448.6
50	461	2.7358	3	1.5516e+07	0.0044933	26.072	26.529	1	56	461	1.5516e+07	33840	638.49	78283	1477
51	408	3	3	1.5646e+07	0.0043047	26.066	26.648	1	57	408	1.5646e+07	27505	539.31	80189	1572.3
52	464	3	3	1.5216e+07	0.0039412	26.103	26.763	1	58	464	1.5216e+07	28938	556.49	78221	1504.3
53	424	3	3	1.5491e+07	0.0034022	26.179	26.868	1	59	424	1.5491e+07	27748	554.96	79778	1595.6
1	7	3	3	6.9281e+06	-0.0011651	23.787	23.79	2	7	7	6.9281e+06	6186.8	167.21	34918	943.73
2	144	3	3	1.4992e+07	-0.0013044	23.804	23.762	2	8	144	1.4992e+07	26002	481.51	78238	1448.9
3	305	3	3	1.4985e+07	-0.0013549	23.818	23.731	2	9	305	1.4985e+07	22663	435.83	78072	1501.4
4	189	3	3	1.5314e+07	-0.0013562	23.825	23.699	2	10	189	1.5314e+07	21424	412	79520	1529.2
5	304	3	3	1.4232e+07	-0.0013463	23.824	23.667	2	11	304	1.4232e+07	21716	425.81	76426	1498.6
6	303	3	3	1.5189e+07	-0.0013095	23.811	23.635	2	12	303	1.5189e+07	25112	492.38	81017	1588.6
7	274	3	3	1.4641e+07	-0.0012212	23.79	23.604	2	13	274	1.4641e+07	26659	522.72	77948	1528.4
8	509	3	3	1.4387e+07	-0.0010979	23.762	23.575	2	14	509	1.4387e+07	30916	583.32	78314	1477.6
9	361	3	3	1.4819e+07	-0.00093653	23.731	23.549	2	15	361	1.4819e+07	30306	582.81	79359	1526.1
10	377	3	3	1.4976e+07	-0.00072347	23.699	23.527	2	16	377	1.4976e+07	27906	516.77	79592	1473.9
11	445	3	3	1.4597e+07	-0.00047296	23.667	23.51	2	17	445	1.4597e+07	29866	574.34	78699	1513.4
12	446	3	3	1.4777e+07	-0.00019676	23.635	23.499	2	18	446	1.4777e+07	28342	534.76	79519	1500.4
13	517	3	3	1.4432e+07	7.8416e-05	23.604	23.494	2	19	517	1.4432e+07	32528	591.42	78630	1429.6
14	697	3	3	1.4693e+07	0.00031047	23.575	23.496	2	20	697	1.4693e+07	28613	510.95	79479	1419.3
15	510	3	3	1.485e+07	0.00050063	23.549	23.503	2	21	510	1.485e+07	24228	448.67	79582	1473.7
16	821	3	3	1.453e+07	0.00060587	23.527	23.515	2	22	821	1.453e+07	24367	420.12	78700	1356.9
17	748	3	3	1.4459e+07	0.00061266	23.51	23.529	2	23	748	1.4459e+07	23023	390.23	78668	1333.4
18	614	3	3	1.485e+07	0.00053571	23.499	23.544	2	24	614	1.485e+07	23474	404.72	79186	1365.3
19	194	3	3	1.4688e+07	0.00041752	23.494	23.556	2	25	194	1.4688e+07	31448	582.37	77623	1437.5
20	181	3	3	1.4651e+07	0.00025179	23.496	23.566	2	26	181	1.4651e+07	32841	586.44	77978	1392.5
21	164	3	3	1.5053e+07	2.936e-05	23.503	23.572	2	27	164	1.5053e+07	29574	568.74	79191	1522.9
22	299	3	3	1.4414e+07	-0.00017797	23.515	23.573	2	28	299	1.4414e+07	34424	573.74	77300	1288.3
23	207	3	3	1.4492e+07	-0.0003451	23.529	23.569	2	29	207	1.4492e+07	35342	579.38	77707	1273.9
24	51	3	3	1.4526e+07	-0.00047016	23.544	23.561	2	30	51	1.4526e+07	26532	457.45	78484	1353.2
25	251	3	3	1.4747e+07	-0.00055875	23.556	23.55	2	31	251	1.4747e+07	31958	581.06	78636	1429.7
26	77	3	3	6.7231e+06	-0.00060137	23.566	23.536	2	32	77	6.7231e+06	14577	560.64	35895	1380.6
27	123	3	3	8.9578e+06	-0.0005908	23.572	23.522	2	33	123	8.9578e+06	16254	478.07	46683	1373
28	413	3	3	1.4532e+07	-0.00052418	23.573	23.508	2	34	413	1.4532e+07	37668	649.45	77584	1337.7
29	555	3	3	1.4421e+07	-0.0004119	23.569	23.496	2	35	555	1.4421e+07	37032	617.21	77611	1293.5
30	347	3	3	1.4573e+07	-0.00026169	23.561	23.486	2	36	347	1.4573e+07	41067	696.06	79891	1354.1
31	460	3	3	1.4009e+07	-0.00013712	23.55	23.48	2	37	460	1.4009e+07	38046	644.84	76434	1295.5
32	660	3	3	1.4076e+07	-8.3973e-05	23.536	23.477	2	38	660	1.4076e+07	35534	592.23	77979	1299.7
33	701	3	3	1.4603e+07	-9.684e-05	23.522	23.475	2	39	701	1.4603e+07	25185	419.75	78733	1312.2
34	721	3	3	1.4455e+07	-0.00015826	23.508	23.473	2	40	721	1.4455e+07	23511	405.37	78253	1349.2
35	697	3	3	1.2879e+07	-0.000228	23.496	23.469	2	41	697	1.2879e+07	19004	339.35	69050	1233
36	539	3	3	1.087e+07	-0.0002715	23.486	23.464	2	42	539	1.087e+07	16084	374.06	57330	1333.3
37	807	3	3	1.4767e+07	-0.00027278	23.48	23.457	2	43	807	1.4767e+07	22611	403.76	77408	1382.3
38	684	3	3	1.4233e+07	-0.00024857	23.477	23.451	2	44	684	1.4233e+07	26927	427.41	76888	1220.4
39	602	3	3	1.4133e+07	-0.0002158	23.475	23.445	2	45	602	1.4133e+07	31078	485.59	77072	1204.3
40	358	3	3	1.3823e+07	-0.00018915	23.473	23.44	2	46	358	1.3823e+07	42477	643.6	76381	1157.3
41	353	3	3	1.3842e+07	-0.00016901	23.469	23.436	2	47	353	1.3842e+07	43806	644.21	76040	1118.2
42	332	3	3	1.4283e+07	-0.00014557	23.464	23.432	2	48	332	1.4283e+07	41037	641.2	78754	1230.5
43	513	3	3	1.424e+07	-0.00015612	23.457	23.428	2	49	513	1.424e+07	30856	561.02	76887	1397.9
44	480	3	3	1.4253e+07	-0.00022708	23.451	23.425	2	50	480	1.4253e+07	33648	570.3	77688	1316.7
45	955	3	3	1.4086e+07	-0.00033634	23.445	23.419	2	51	955	1.4086e+07	31898	469.09	77603	1141.2
46	561	3	3	1.3908e+07	-0.00045402	23.44	23.411	2	52	561	1.3908e+07	36068	601.13	76964	1282.7
47	619	3	3	1.4015e+07	-0.00055487	23.436	23.401	2	53	619	1.4015e+07	34806	570.59	77879	1276.7
48	534	3	3	1.4906e+07	-0.00063217	23.432	23.388	2	54	534	1.4906e+07	23473	419.16	80403	1435.8
49	357	3	3	1.4478e+07	-0.000684	23.428	23.373	2	55	357	1.4478e+07	35021	593.57	78348	1327.9
50	202	3	3	1.4199e+07	-0.00072715	23.425	23.357	2	56	202	1.4199e+07	37519	595.54	77052	1223
51	209	3	3	1.4489e+07	-0.00077879	23.419	23.34	2	57	209	1.4489e+07	37602	552.97	78390	1152.8
52	174	3	3	1.3943e+07	-0.00082362	23.411	23.322	2	58	174	1.3943e+07	36047	643.7	76573	1367.4
53	132	3	3	1.437e+07	-0.0008364	23.401	23.303	2	59	132	1.437e+07	37740	673.93	78011	1393.1
54	381	3	3	1.3778e+07	-0.00080065	23.388	23.283	2	60	381	1.3778e+07	38616	654.51	77288	1310
55	411	3	3	1.4373e+07	-0.00070479	23.373	23.264	2	61	411	1.4373e+07	32056	552.68	78577	1354.8
56	492	3	3	1.4443e+07	-0.00055566	23.357	23.248	2	62	492	1.4443e+07	25375	445.18	78359	1374.7
57	163	3	3	1.4367e+07	-0.0003548	23.34	23.235	2	63	163	1.4367e+07	31755	547.51	77670	1339.1
58	251	3	3	1.5162e+07	-0.0001319	23.322	23.227	2	64	251	1.5162e+07	22201	418.88	80535	1519.5
59	235	3	3	1.4393e+07	8.0564e-05	23.303	23.224	2	65	235	1.4393e+07	30072	546.77	78647	1429.9
60	462	3	3	1.4606e+07	0.00026791	23.283	23.226	2	66	462	1.4606e+07	25769	468.53	78583	1428.8
61	524	3	3	1.4593e+07	0.00039858	23.264	23.232	2	67	524	1.4593e+07	23866	441.97	78157	1447.4
62	452	3	3	1.475e+07	0.00046236	23.248	23.241	2	68	452	1.475e+07	19815	373.87	77912	1470
63	411	3	3	1.4969e+07	0.00047495	23.235	23.252	2	69	411	1.4969e+07	21313	373.91	79180	1389.1
64	174	3	3	1.5043e+07	0.00045689	23.227	23.263	2	70	174	1.5043e+07	23970	470	78992	1548.9
65	182	3	3	1.5159e+07	0.0004343	23.224	23.274	2	71	182	1.5159e+07	24395	469.14	79319	1525.4
1	0	3	3	4.0843e+06	0.0044821	50.115	52.367	3	7	0	4.0843e+06	2160	65.456	21186	642
2	109	3	3	1.7718e+07	0.0036711	50.499	52.602	3	8	109	1.7718e+07	19244	260.05	79507	1074.4
3	335	3	3	1.9034e+07	0.0032637	50.897	52.795	3	9	335	1.9034e+07	27679	446.44	77622	1252
4	286	3	3	1.9616e+07	0.0030031	51.308	52.967	3	10	286	1.9616e+07	28539	467.85	79274	1299.6
5	215	3	3	1.8982e+07	0.0027776	51.708	53.126	3	11	215	1.8982e+07	26922	448.7	77343	1289.1
6	340	3	3	1.9131e+07	0.002466	52.068	53.274	3	12	340	1.9131e+07	25695	401.49	78174	1221.5
7	279	3	3	2.0005e+07	0.0019303	52.367	53.405	3	13	279	2.0005e+07	31418	462.03	79994	1176.4
8	366	3	3	1.9402e+07	0.0013665	52.602	53.508	3	14	366	1.9402e+07	28750	435.6	77342	1171.8
9	587	3	3	1.9641e+07	0.00075016	52.795	53.581	3	15	587	1.9641e+07	28362	436.33	79224	1218.8
10	559	3	3	1.9959e+07	-2.7646e-05	52.967	53.621	3	16	559	1.9959e+07	29413	459.59	78979	1234
11	768	3	3	1.9009e+07	-0.00089373	53.126	53.62	3	17	768	1.9009e+07	24319	352.45	78385	1136
12	681	3	3	1.9429e+07	-0.0017204	53.274	53.572	3	18	681	1.9429e+07	26420	400.3	78328	1186.8
13	342	3	3	1.9385e+07	-0.0024041	53.405	53.48	3	19	342	1.9385e+07	23964	374.44	79814	1247.1
14	731	3	3	1.9071e+07	-0.0029785	53.508	53.351	3	20	731	1.9071e+07	24058	343.68	77657	1109.4
15	681	3	3	1.975e+07	-0.0034468	53.581	53.192	3	21	681	1.975e+07	25589	426.48	77931	1298.9
16	673	3	3	1.9676e+07	-0.0038944	53.621	53.009	3	22	673	1.9676e+07	25510	386.51	78812	1194.1
17	524	3	3	2.0209e+07	-0.0043313	53.62	52.802	3	23	524	2.0209e+07	25759	444.12	78642	1355.9
18	880	3	3	2.024e+07	-0.0047177	53.572	52.574	3	24	880	2.024e+07	28180	440.31	78247	1222.6
19	829	3	3	2.0059e+07	-0.0050819	53.48	52.326	3	25	829	2.0059e+07	27002	421.91	78777	1230.9
20	822	3	3	2.0052e+07	-0.0055938	53.351	52.06	3	26	822	2.0052e+07	28604	446.93	78584	1227.9
21	1171	3	3	1.9653e+07	-0.0063371	53.192	51.769	3	27	1171	1.9653e+07	25944	360.33	77630	1078.2
22	1008	3	3	2.059e+07	-0.0071369	53.009	51.441	3	28	1008	2.059e+07	32746	488.75	76944	1148.4
23	789	3	3	2.0496e+07	-0.0078096	52.802	51.073	3	29	789	2.0496e+07	28205	454.92	79401	1280.7
24	600	3	3	2.0378e+07	-0.0083504	52.574	50.675	3	30	600	2.0378e+07	32805	537.79	77012	1262.5
25	819	3	3	2.0954e+07	-0.0087991	52.326	50.251	3	31	819	2.0954e+07	30794	488.8	79539	1262.5
26	823	3	3	2.0165e+07	-0.0093288	52.06	49.809	3	32	823	2.0165e+07	27368	448.65	78351	1284.4
27	755	3	3	2.063e+07	-0.010077	51.769	49.345	3	33	755	2.063e+07	28838	450.6	79211	1237.7
28	678	3	3	1.7764e+07	-0.010813	51.441	48.847	3	34	678	1.7764e+07	25947	480.51	69151	1280.6
29	585	3	3	2.0354e+07	-0.011333	51.073	48.319	3	35	585	2.0354e+07	31632	518.56	77798	1275.4
30	875	3	3	2.0822e+07	-0.011597	50.675	47.772	3	36	875	2.0822e+07	28736	456.13	78767	1250.3
31	872	3	3	2.0426e+07	-0.01169	50.251	47.218	3	37	872	2.0426e+07	28465	459.12	77714	1253.5
32	731	3	3	2.0853e+07	-0.011731	49.809	46.666	3	38	731	2.0853e+07	32075	517.33	78309	1263
33	766	3	3	2.0653e+07	-0.011881	49.345	46.118	3	39	766	2.0653e+07	32524	524.59	77237	1245.8
34	613	3	3	2.1198e+07	-0.012128	48.847	45.57	3	40	613	2.1198e+07	33428	539.17	77992	1257.9
35	737	3	3	2.0553e+07	-0.012479	48.319	45.018	3	41	737	2.0553e+07	31171	528.32	76640	1299
36	628	3	3	2.0735e+07	-0.012798	47.772	44.456	3	42	628	2.0735e+07	30395	515.17	79638	1349.8
37	634	3	3	2.1036e+07	-0.012781	47.218	43.887	3	43	634	2.1036e+07	31219	520.32	78840	1314
38	780	3	3	2.1453e+07	-0.01233	46.666	43.326	3	44	780	2.1453e+07	31232	503.75	79250	1278.2
39	612	3	3	2.088e+07	-0.011441	46.118	42.792	3	45	612	2.088e+07	30818	489.17	78584	1247.4
40	781	3	3	2.1746e+07	-0.010216	45.57	42.302	3	46	781	2.1746e+07	31259	512.44	79585	1304.7
41	732	3	3	2.0979e+07	-0.0087077	45.018	41.87	3	47	732	2.0979e+07	29656	502.64	79124	1341.1
42	693	3	3	2.2239e+07	-0.0069922	44.456	41.505	3	48	693	2.2239e+07	35516	591.93	79203	1320.1
43	726	3	3	2.087e+07	-0.0052835	43.887	41.215	3	49	726	2.087e+07	32142	535.7	77896	1298.3
44	911	3	3	2.059e+07	-0.0037202	43.326	40.997	3	50	911	2.059e+07	30898	475.35	78866	1213.3
45	776	3	3	2.0334e+07	-0.0023932	42.792	40.845	3	51	776	2.0334e+07	28757	471.43	79795	1308.1
46	678	3	3	2.0757e+07	-0.0011649	42.302	40.747	3	52	678	2.0757e+07	31693	511.18	78769	1270.5
47	698	3	3	2.0655e+07	-0.00017774	41.87	40.7	3	53	698	2.0655e+07	29300	505.18	79456	1369.9
48	743	3	3	2.0485e+07	0.00054249	41.505	40.692	3	54	743	2.0485e+07	28250	470.83	79487	1324.8
49	683	3	3	2.0447e+07	0.00098281	41.215	40.715	3	55	683	2.0447e+07	26587	474.76	79457	1418.9
50	840	3	3	2.0402e+07	0.0010009	40.997	40.755	3	56	840	2.0402e+07	26533	465.49	78985	1385.7
51	588	3	3	2e+07	0.00043976	40.845	40.795	3	57	588	2e+07	27282	462.41	80814	1369.7
52	704	3	3	2.0618e+07	-0.00068809	40.747	40.813	3	58	704	2.0618e+07	28424	490.07	79906	1377.7
53	794	3	3	2.0056e+07	-0.0024609	40.7	40.785	3	59	794	2.0056e+07	26832	439.86	78603	1288.6
54	552	3	3	2.0417e+07	-0.0047186	40.692	40.685	3	60	552	2.0417e+07	27195	503.61	79077	1464.4
55	659	3	3	2.0387e+07	-0.0069756	40.715	40.493	3	61	659	2.0387e+07	26123	474.97	80361	1461.1
56	658	3	3	1.9534e+07	-0.0089165	40.755	40.21	3	62	658	1.9534e+07	23117	385.29	79915	1331.9
57	480	3	3	2.0597e+07	-0.010047	40.795	39.852	3	63	480	2.0597e+07	26638	512.27	79674	1532.2
58	386	3	3	2.0224e+07	-0.0098831	40.813	39.451	3	64	386	2.0224e+07	28868	515.5	79136	1413.1
59	337	3	3	2.0039e+07	-0.0083462	40.785	39.062	3	65	337	2.0039e+07	27820	488.07	80003	1403.6
60	382	3	3	2.2273e+07	-0.0056346	40.685	38.736	3	66	382	2.2273e+07	36072	693.69	80133	1541
61	400	3	3	2.1937e+07	-0.0020295	40.493	38.517	3	67	400	2.1937e+07	34280	612.13	79454	1418.8
62	295	3	3	2.0337e+07	0.0021302	40.21	38.439	3	68	295	2.0337e+07	28709	531.65	78986	1462.7
63	368	3	3	2.0605e+07	0.0064374	39.852	38.521	3	69	368	2.0605e+07	31345	602.79	79282	1524.7
64	383	3	3	2.065e+07	0.010006	39.451	38.769	3	70	383	2.065e+07	31209	547.52	79919	1402.1
65	470	3	3	2.0862e+07	0.012272	39.062	39.157	3	71	470	2.0862e+07	33581	599.67	77699	1387.5
66	481	3	3	2.2235e+07	0.013145	38.736	39.637	3	72	481	2.2235e+07	37386	623.1	79181	1319.7
1	74	3	3	1.2004e+07	0.0020727	56.383	57.016	4	7	74	1.2004e+07	17633	289.07	51141	838.37
2	282	3	3	1.9134e+07	0.0019154	56.484	57.134	4	8	282	1.9134e+07	41762	542.36	75602	981.84
3	284	3	3	1.8865e+07	0.001611	56.584	57.244	4	9	284	1.8865e+07	38532	520.7	75836	1024.8
4	433	3	3	1.7464e+07	0.001226	56.685	57.336	4	10	433	1.7464e+07	37319	518.33	72866	1012
5	381	3	3	1.8455e+07	0.00083116	56.79	57.406	4	11	381	1.8455e+07	44866	614.61	75521	1034.5
6	532	3	3	1.8443e+07	0.00047344	56.9	57.454	4	12	532	1.8443e+07	42658	568.77	76259	1016.8
7	614	3	3	1.8429e+07	0.00014244	57.016	57.481	4	13	614	1.8429e+07	39750	516.24	74312	965.09
8	398	3	3	1.8356e+07	-0.00019907	57.134	57.489	4	14	398	1.8356e+07	41177	556.44	74958	1012.9
9	847	3	3	1.8919e+07	-0.00065332	57.244	57.478	4	15	847	1.8919e+07	37521	493.7	76216	1002.8
10	582	3	3	1.9693e+07	-0.0012128	57.336	57.44	4	16	582	1.9693e+07	42872	587.29	76026	1041.4
11	678	3	3	1.9473e+07	-0.0018238	57.406	57.371	4	17	678	1.9473e+07	40655	556.92	76520	1048.2
12	558	3	3	1.959e+07	-0.0024077	57.454	57.266	4	18	558	1.959e+07	38292	531.84	77252	1072.9
13	616	2.7714	3	1.9254e+07	-0.0028159	57.481	57.128	4	19	616	1.9254e+07	35701	510.01	77110	1101.6
14	464	2	2	1.9078e+07	-0.0030361	57.489	56.967	4	20	464	1.9078e+07	39403	588.1	76212	1137.5
15	467	2	2	1.9628e+07	-0.003144	57.478	56.794	4	21	467	1.9628e+07	41668	586.88	77761	1095.2
16	571	2	2	1.9614e+07	-0.0031972	57.44	56.616	4	22	571	1.9614e+07	39001	565.23	77435	1122.2
17	486	2	2	2.0421e+07	-0.0032653	57.371	56.435	4	23	486	2.0421e+07	47181	674.02	76795	1097.1
18	387	2	2	1.995e+07	-0.0035503	57.266	56.25	4	24	387	1.995e+07	44763	678.22	75310	1141.1
19	640	2	2	2.0245e+07	-0.0040188	57.128	56.051	4	25	640	2.0245e+07	41196	556.71	76687	1036.3
20	745	2	2	2.0349e+07	-0.0044674	56.967	55.825	4	26	745	2.0349e+07	39528	549	77482	1076.1
21	640	2	2	1.9867e+07	-0.0048334	56.794	55.576	4	27	640	1.9867e+07	39768	544.76	76489	1047.8
22	705	2	2	2.0369e+07	-0.0051746	56.616	55.307	4	28	705	2.0369e+07	41557	554.1	75591	1007.9
23	687	2	2	1.8905e+07	-0.0054393	56.435	55.021	4	29	687	1.8905e+07	34004	478.93	76343	1075.3
24	645	2	2	1.9335e+07	-0.00555	56.25	54.722	4	30	645	1.9335e+07	39277	577.6	77380	1137.9
25	575	2	2	2.0076e+07	-0.0055195	56.051	54.418	4	31	575	2.0076e+07	41840	597.71	76916	1098.8
26	591	2	2	1.8889e+07	-0.0053879	55.825	54.118	4	32	591	1.8889e+07	33927	498.92	76142	1119.7
27	669	2	2	1.9153e+07	-0.0051616	55.576	53.826	4	33	669	1.9153e+07	33149	473.56	77092	1101.3
28	746	2	2	1.939e+07	-0.0048828	55.307	53.549	4	34	746	1.939e+07	36804	518.37	77027	1084.9
29	570	2	2	2.0402e+07	-0.0045944	55.021	53.287	4	35	570	2.0402e+07	47716	691.54	74683	1082.4
30	673	2	2	2.0729e+07	-0.004343	54.722	53.042	4	36	673	2.0729e+07	48299	680.26	76051	1071.1
31	606	2	2	1.9814e+07	-0.0041225	54.418	52.812	4	37	606	1.9814e+07	44712	621	74608	1036.2
32	567	2	2	2.0098e+07	-0.0039708	54.118	52.594	4	38	567	2.0098e+07	45107	626.48	75658	1050.8
33	656	2	2	2.043e+07	-0.0039228	53.826	52.385	4	39	656	2.043e+07	41329	598.97	77408	1121.9
34	754	2	2	2.0291e+07	-0.0039283	53.549	52.18	4	40	754	2.0291e+07	43078	538.48	74921	936.51
35	784	2	2	1.9596e+07	-0.0039603	53.287	51.975	4	41	784	1.9596e+07	36074	480.99	74767	996.89
36	735	2	2	2.0122e+07	-0.0040953	53.042	51.769	4	42	735	2.0122e+07	35565	487.19	77554	1062.4
37	697	2	2	2.007e+07	-0.0043513	52.812	51.557	4	43	697	2.007e+07	36265	503.68	76375	1060.8
38	709	2	2	2.0091e+07	-0.0046618	52.594	51.333	4	44	709	2.0091e+07	34629	461.73	77357	1031.4
39	656	2	2	2.0107e+07	-0.0048881	52.385	51.093	4	45	656	2.0107e+07	34009	479	76697	1080.2
40	758	2	2	1.9959e+07	-0.004934	52.18	50.844	4	46	758	1.9959e+07	32714	448.13	79131	1084
41	880	2	2	2.0465e+07	-0.0048176	51.975	50.593	4	47	880	2.0465e+07	32643	441.12	76904	1039.2
42	842	2	2	2.0282e+07	-0.0046211	51.769	50.349	4	48	842	2.0282e+07	31682	452.6	77631	1109
43	841	2	2	2.1129e+07	-0.0043992	51.557	50.116	4	49	841	2.1129e+07	40442	594.74	76791	1129.3
44	673	2	2	2.0811e+07	-0.0042495	51.333	49.896	4	50	673	2.0811e+07	39313	595.65	76742	1162.8
45	664	2	2	2.1653e+07	-0.0041688	51.093	49.684	4	51	664	2.1653e+07	40744	590.49	77474	1122.8
46	664	2	2	2.1058e+07	-0.0040905	50.844	49.477	4	52	664	2.1058e+07	41057	622.08	76618	1160.9
47	588	2	2	2.0124e+07	-0.0040252	50.593	49.274	4	53	588	2.0124e+07	35866	560.41	78768	1230.7
1	134	3	3	1.266e+07	0.023347	44.022	54.44	5	7	134	1.266e+07	30940	429.73	74860	1039.7
2	377	3	3	1.3087e+07	0.019088	45.907	55.711	5	8	377	1.3087e+07	33249	474.99	76426	1091.8
3	264	3	3	1.313e+07	0.015301	47.772	56.774	5	9	264	1.313e+07	31964	437.86	77808	1065.9
4	547	3	3	1.3892e+07	0.011721	49.594	57.643	5	10	547	1.3892e+07	36947	535.46	77247	1119.5
5	854	3	3	1.3786e+07	0.0084537	51.342	58.318	5	11	854	1.3786e+07	30309	439.26	77097	1117.3
6	581	3	3	1.3118e+07	0.0057508	52.971	58.811	5	12	581	1.3118e+07	33729	527.02	72894	1139
7	602	3	3	1.3839e+07	0.0037867	54.44	59.15	5	13	602	1.3839e+07	40864	600.94	76120	1119.4
8	634	3	3	1.4311e+07	0.0022723	55.711	59.374	5	14	634	1.4311e+07	37474	535.34	78291	1118.4
9	669	3	3	1.4342e+07	0.0010413	56.774	59.509	5	15	669	1.4342e+07	35690	524.86	77329	1137.2
10	623	2.9265	3	1.4258e+07	0.00017038	57.643	59.571	5	16	623	1.4258e+07	36398	535.27	76305	1122.1
11	567	2	2	1.4684e+07	-0.00063372	58.318	59.581	5	17	567	1.4684e+07	38940	556.29	78335	1119.1
12	551	2	2	1.3845e+07	-0.0014775	58.811	59.543	5	18	551	1.3845e+07	40833	628.2	76529	1177.4
13	577	2	2	1.4267e+07	-0.0022194	59.15	59.455	5	19	577	1.4267e+07	39361	615.02	78883	1232.5
14	724	2	2	1.4415e+07	-0.0029145	59.374	59.323	5	20	724	1.4415e+07	40858	600.86	77150	1134.6
15	822	2	2	1.4347e+07	-0.003731	59.509	59.15	5	21	822	1.4347e+07	39246	537.62	76323	1045.5
16	614	2	2	1.4549e+07	-0.0044203	59.571	58.929	5	22	614	1.4549e+07	44347	661.9	76192	1137.2
17	565	2	2	1.4978e+07	-0.0051664	59.581	58.669	5	23	565	1.4978e+07	47684	711.7	76770	1145.8
18	510	2	2	1.4973e+07	-0.0061766	59.543	58.366	5	24	510	1.4973e+07	51642	782.46	76512	1159.3
19	696	2	2	1.4994e+07	-0.0073673	59.455	58.005	5	25	696	1.4994e+07	44720	667.46	77564	1157.7
20	524	2	2	1.4788e+07	-0.0084162	59.323	57.578	5	26	524	1.4788e+07	46244	734.03	77304	1227
21	777	2	2	1.5025e+07	-0.0088242	59.15	57.093	5	27	777	1.5025e+07	45924	675.36	77154	1134.6
22	1177	2	2	1.4548e+07	-0.0086401	58.929	56.59	5	28	1177	1.4548e+07	26501	384.08	76666	1111.1
23	517	2	2	1.4326e+07	-0.0083158	58.669	56.101	5	29	517	1.4326e+07	42086	678.81	75087	1211.1
24	573	2	2	1.4627e+07	-0.0079014	58.366	55.634	5	30	573	1.4627e+07	42226	659.78	78830	1231.7
25	559	2	2	1.4456e+07	-0.0074825	58.005	55.195	5	31	559	1.4456e+07	45898	717.16	76874	1201.2
26	415	2	2	1.4485e+07	-0.0067654	57.578	54.782	5	32	415	1.4485e+07	48731	798.87	77033	1262.8
27	865	2	2	1.4541e+07	-0.0057645	57.093	54.411	5	33	865	1.4541e+07	35076	501.09	77788	1111.3
28	977	2	2	1.4922e+07	-0.0049487	56.59	54.097	5	34	977	1.4922e+07	37215	555.44	78413	1170.3
29	696	2	2	1.4888e+07	-0.0046163	56.101	53.83	5	35	696	1.4888e+07	42637	698.96	77584	1271.9
30	1062	2	2	1.5537e+07	-0.0045606	55.634	53.581	5	36	1062	1.5537e+07	42297	650.73	78950	1214.6
31	1104	2	2	1.52e+07	-0.0046776	55.195	53.337	5	37	1104	1.52e+07	33401	506.07	79272	1201.1
32	780	2	2	1.5345e+07	-0.0046115	54.782	53.087	5	38	780	1.5345e+07	44485	717.51	77832	1255.4
33	909	2	2	1.5033e+07	-0.0045038	54.411	52.842	5	39	909	1.5033e+07	36615	590.57	77833	1255.4
34	750	2	2	1.5295e+07	-0.0047164	54.097	52.604	5	40	750	1.5295e+07	44225	724.99	77923	1277.4
35	832	2	2	1.5509e+07	-0.0047904	53.83	52.356	5	41	832	1.5509e+07	42500	664.07	79135	1236.5
36	643	2	2	1.5321e+07	-0.0046808	53.581	52.106	5	42	643	1.5321e+07	42851	702.48	77374	1268.4
37	702	2	2	1.5376e+07	-0.0045905	53.337	51.862	5	43	702	1.5376e+07	42072	725.38	79830	1376.4
38	685	2	2	1.5318e+07	-0.0045678	53.087	51.624	5	44	685	1.5318e+07	39873	687.46	78260	1349.3
39	682	2	2	1.5558e+07	-0.0044621	52.842	51.388	5	45	682	1.5558e+07	39637	629.16	79871	1267.8
40	811	2	2	1.5113e+07	-0.0038599	52.604	51.158	5	46	811	1.5113e+07	40527	664.38	77223	1265.9
41	737	2	2	1.5341e+07	-0.0033957	52.356	50.961	5	47	737	1.5341e+07	40815	691.78	79914	1354.5
42	707	2	2	1.4549e+07	-0.0034052	52.106	50.788	5	48	707	1.4549e+07	36875	625	78441	1329.5
43	1771	2	2	1.4502e+07	-0.0043859	51.862	50.615	5	49	1771	1.4502e+07	18490	260.42	79409	1118.4
44	1631	2	2	1.4532e+07	-0.0062303	51.624	50.393	5	50	1631	1.4532e+07	20290	266.97	78358	1031
45	1497	2	2	1.4255e+07	-0.0085212	51.388	50.079	5	51	1497	1.4255e+07	24093	344.18	77006	1100.1
46	1030	2	2	1.4039e+07	-0.010789	51.158	49.652	5	52	1030	1.4039e+07	24967	396.3	75968	1205.8
47	1247	2	2	1.425e+07	-0.012804	50.961	49.117	5	53	1247	1.425e+07	29200	442.42	76679	1161.8
48	1084	2	2	1.4954e+07	-0.014468	50.788	48.488	5	54	1084	1.4954e+07	36067	522.72	77844	1128.2
49	1072	2	2	1.5038e+07	-0.015918	50.615	47.786	5	55	1072	1.5038e+07	35425	528.73	77586	1158
50	753	2	2	1.5349e+07	-0.016902	50.393	47.026	5	56	753	1.5349e+07	37418	645.14	79675	1373.7
1	144	3	3	1.7377e+07	5.7975e-05	46.962	47.127	6	7	144	1.7377e+07	25696	352	72462	992.63
2	234	3	3	1.8299e+07	-0.00032203	46.993	47.13	6	8	234	1.8299e+07	36105	515.79	77731	1110.4
3	393	3	3	1.8178e+07	-0.00074997	47.023	47.115	6	9	393	1.8178e+07	29780	458.15	77390	1190.6
4	482	3	3	1.8976e+07	-0.0012025	47.054	47.079	6	10	482	1.8976e+07	32539	445.74	78626	1077.1
5	374	3	3	1.8543e+07	-0.0016335	47.085	47.023	6	11	374	1.8543e+07	40655	615.99	75939	1150.6
6	348	3	3	1.8646e+07	-0.0019942	47.11	46.946	6	12	348	1.8646e+07	40490	632.65	77291	1207.7
7	354	3	3	1.8779e+07	-0.0022493	47.127	46.852	6	13	354	1.8779e+07	39381	635.18	77895	1256.4
8	419	3	3	1.8633e+07	-0.0024221	47.13	46.747	6	14	419	1.8633e+07	40294	610.52	77201	1169.7
9	372	3	3	1.8717e+07	-0.0025208	47.115	46.634	6	15	372	1.8717e+07	40110	607.72	76628	1161
10	410	2.8955	3	1.8947e+07	-0.0025456	47.079	46.516	6	16	410	1.8947e+07	39754	593.34	78106	1165.8
11	381	2	2	1.8462e+07	-0.0025061	47.023	46.398	6	17	381	1.8462e+07	38212	587.87	77561	1193.2
12	319	2	2	1.9504e+07	-0.0024814	46.946	46.281	6	18	319	1.9504e+07	49128	733.25	78271	1168.2
13	445	2	2	1.9619e+07	-0.0024663	46.852	46.166	6	19	445	1.9619e+07	41160	556.22	78605	1062.2
14	354	2	2	1.9263e+07	-0.0024027	46.747	46.053	6	20	354	1.9263e+07	45068	738.82	74716	1224.8
15	367	2	2	2.0321e+07	-0.0022516	46.634	45.942	6	21	367	2.0321e+07	48529	735.28	77665	1176.7
16	638	2	2	1.9952e+07	-0.0020079	46.516	45.839	6	22	638	1.9952e+07	39509	556.47	78388	1104.1
17	503	2	2	2.067e+07	-0.0017406	46.398	45.747	6	23	503	2.067e+07	43105	663.15	79796	1227.6
18	505	2	2	1.8865e+07	-0.001507	46.281	45.667	6	24	505	1.8865e+07	33020	478.55	78196	1133.3
19	624	2	2	1.9334e+07	-0.0013429	46.166	45.598	6	25	624	1.9334e+07	36355	519.35	76857	1098
20	686	2	2	1.9533e+07	-0.0013054	46.053	45.537	6	26	686	1.9533e+07	36119	515.99	77825	1111.8
21	585	2	2	1.9285e+07	-0.001426	45.942	45.477	6	27	585	1.9285e+07	37157	502.12	78722	1063.8
22	537	2	2	1.8568e+07	-0.001706	45.839	45.413	6	28	537	1.8568e+07	33995	472.15	76138	1057.5
23	536	2	2	2.0155e+07	-0.002088	45.747	45.335	6	29	536	2.0155e+07	35865	512.35	77840	1112
24	292	2	2	1.8742e+07	-0.0025446	45.667	45.24	6	30	292	1.8742e+07	36939	595.79	78037	1258.7
25	447	2	2	1.987e+07	-0.0030371	45.598	45.125	6	31	447	1.987e+07	36356	559.32	78257	1204
26	554	2	2	2.0191e+07	-0.0034807	45.537	44.988	6	32	554	2.0191e+07	37697	579.96	78969	1214.9
27	553	2	2	1.9499e+07	-0.0038062	45.477	44.832	6	33	553	1.9499e+07	34931	485.15	76561	1063.3
28	832	2	2	2.0272e+07	-0.0039783	45.413	44.661	6	34	832	2.0272e+07	31075	403.57	77694	1009
29	808	2	2	1.9632e+07	-0.0039884	45.335	44.483	6	35	808	1.9632e+07	29845	397.93	77446	1032.6
30	712	2	2	1.9951e+07	-0.0038411	45.24	44.306	6	36	712	1.9951e+07	29526	410.09	78254	1086.9
31	753	2	2	2.0062e+07	-0.0035807	45.125	44.136	6	37	753	2.0062e+07	28565	408.06	79060	1129.4
32	728	2	2	2.0354e+07	-0.0032679	44.988	43.978	6	38	728	2.0354e+07	31004	462.75	77431	1155.7
33	601	2	2	1.9387e+07	-0.0029569	44.832	43.834	6	39	601	1.9387e+07	26760	399.4	77954	1163.5
34	727	2	2	2.0323e+07	-0.0026685	44.661	43.704	6	40	727	2.0323e+07	29088	421.57	79211	1148
35	684	2	2	2.0206e+07	-0.0024192	44.483	43.588	6	41	684	2.0206e+07	29879	433.03	79284	1149
36	590	2	2	2.015e+07	-0.0022151	44.306	43.482	6	42	590	2.015e+07	31760	481.22	78853	1194.7
37	628	2	2	2.0533e+07	-0.0020568	44.136	43.386	6	43	628	2.0533e+07	33101	517.2	78432	1225.5
38	580	2	2	2.0545e+07	-0.0019478	43.978	43.297	6	44	580	2.0545e+07	33219	503.32	79724	1207.9
39	493	2	2	2.097e+07	-0.0018905	43.834	43.212	6	45	493	2.097e+07	36426	662.3	79479	1445.1
40	409	2	2	1.9616e+07	-0.0018834	43.704	43.131	6	46	409	1.9616e+07	32911	539.52	78583	1288.2
41	484	2	2	2.0607e+07	-0.0018901	43.588	43.049	6	47	484	2.0607e+07	39198	653.29	79685	1328.1
42	364	2	2	1.9992e+07	-0.0018842	43.482	42.968	6	48	364	1.9992e+07	39052	723.18	79308	1468.7
43	680	2.7941	3	1.9402e+07	-0.0018772	43.386	42.887	6	49	680	1.9402e+07	33015	485.51	79599	1170.6
44	526	3	3	2.0884e+07	-0.0018926	43.297	42.807	6	50	526	2.0884e+07	38982	672.1	79000	1362.1
45	981	3	3	1.8181e+07	-0.0019243	43.212	42.726	6	51	981	1.8181e+07	25142	318.26	81209	1028
46	496	3	3	2.0512e+07	-0.0019341	43.131	42.643	6	52	496	2.0512e+07	38031	655.71	78327	1350.5
47	839	3	3	2.0059e+07	-0.0019137	43.049	42.561	6	53	839	2.0059e+07	32147	434.42	79365	1072.5
48	861	3	3	1.9124e+07	-0.0018756	42.968	42.479	6	54	861	1.9124e+07	29782	402.45	77343	1045.2
49	483	3	3	2.0749e+07	-0.001857	42.887	42.4	6	55	483	2.0749e+07	38375	650.43	79508	1347.6
1	2	3	3	8.2725e+06	-0.0044428	52.375	50.944	7	7	2	8.2725e+06	6733.4	90.993	47334	639.64
2	1	2.4045	2	1.3755e+07	-0.003836	52.135	50.718	7	8	1	1.3755e+07	12769	143.48	77932	875.64
3	270	2	2	1.6549e+07	-0.0032713	51.91	50.523	7	9	270	1.6549e+07	29456	403.51	79578	1090.1
4	208	2	2	1.5784e+07	-0.0029334	51.685	50.358	7	10	208	1.5784e+07	28463	412.51	76288	1105.6
5	217	2	2	1.6734e+07	-0.0029618	51.447	50.21	7	11	217	1.6734e+07	32579	486.26	76460	1141.2
6	432	2	2	1.7874e+07	-0.0033445	51.195	50.061	7	12	432	1.7874e+07	33866	490.82	78007	1130.5
7	345	2	2	1.7381e+07	-0.0039862	50.944	49.894	7	13	345	1.7381e+07	34476	522.36	77753	1178.1
8	547	2	2	1.8044e+07	-0.0045304	50.718	49.695	7	14	547	1.8044e+07	31634	458.47	78052	1131.2
9	283	2	2	1.8118e+07	-0.00464	50.523	49.47	7	15	283	1.8118e+07	34448	529.96	77024	1185
10	267	2	2	1.7557e+07	-0.0045223	50.358	49.24	7	16	267	1.7557e+07	30229	472.33	78126	1220.7
11	343	2	2	1.8523e+07	-0.004466	50.21	49.018	7	17	343	1.8523e+07	33352	529.4	79232	1257.6
12	327	2	2	1.7153e+07	-0.0045319	50.061	48.799	7	18	327	1.7153e+07	28988	452.93	76951	1202.4
13	333	2	2	1.7499e+07	-0.0047234	49.894	48.578	7	19	333	1.7499e+07	28518	419.38	78967	1161.3
14	396	2	2	1.8899e+07	-0.0051013	49.695	48.348	7	20	396	1.8899e+07	35842	543.07	78958	1196.3
15	313	2	2	1.8587e+07	-0.0055279	49.47	48.101	7	21	313	1.8587e+07	37600	626.67	78179	1303
16	318	2	2	1.972e+07	-0.0058919	49.24	47.836	7	22	318	1.972e+07	40316	650.25	78300	1262.9
17	253	2	2	1.8363e+07	-0.0060323	49.018	47.554	7	23	253	1.8363e+07	31606	509.77	78355	1263.8
18	311	2	2	1.784e+07	-0.0059081	48.799	47.267	7	24	311	1.784e+07	28045	459.75	78796	1291.7
19	391	2	2	1.8235e+07	-0.005457	48.578	46.988	7	25	391	1.8235e+07	32785	520.4	78420	1244.8
20	478	2	2	1.8824e+07	-0.0045619	48.348	46.731	7	26	478	1.8824e+07	35713	533.03	78332	1169.1
21	659	2	2	1.8304e+07	-0.0033395	48.101	46.518	7	27	659	1.8304e+07	28911	431.5	77247	1152.9
22	377	2	2	1.9352e+07	-0.0019825	47.836	46.363	7	28	377	1.9352e+07	34953	563.75	78124	1260.1
23	356	2	2	1.9376e+07	-0.00060613	47.554	46.271	7	29	356	1.9376e+07	40484	613.4	77757	1178.1
24	317	1.1231	1	1.957e+07	0.00075594	47.267	46.243	7	30	317	1.957e+07	42345	651.46	77319	1189.5
25	411	1	1	1.9954e+07	0.0020707	46.988	46.278	7	31	411	1.9954e+07	41388	608.65	78043	1147.7
26	287	1	1	1.8127e+07	0.0032667	46.731	46.373	7	32	287	1.8127e+07	33057	486.13	77886	1145.4
27	430	1	1	2.1502e+07	0.0040534	46.518	46.525	7	33	430	2.1502e+07	46825	688.61	77522	1140
28	393	1	1	2.1177e+07	0.0044181	46.363	46.714	7	34	393	2.1177e+07	45231	706.74	77535	1211.5
1	2	3	3	6.0288e+06	-0.00062863	48.745	48.131	8	7	2	6.0288e+06	6754	160.81	28148	670.2
2	106	3	3	1.7711e+07	-0.00060279	48.596	48.101	8	8	106	1.7711e+07	36703	495.99	77789	1051.2
3	179	3	3	1.7432e+07	-0.0010137	48.457	48.072	8	9	179	1.7432e+07	35374	478.03	76084	1028.2
4	340	3	3	1.876e+07	-0.0017533	48.34	48.023	8	10	340	1.876e+07	36406	512.76	78626	1107.4
5	340	3	3	1.8398e+07	-0.0026945	48.246	47.939	8	11	340	1.8398e+07	35827	504.61	76449	1076.7
6	427	3	3	1.8729e+07	-0.0036187	48.177	47.81	8	12	427	1.8729e+07	34748	503.59	76397	1107.2
7	546	3	3	1.7982e+07	-0.0045429	48.131	47.637	8	13	546	1.7982e+07	29926	421.49	77136	1086.4
8	401	3	3	1.7808e+07	-0.0053486	48.101	47.421	8	14	401	1.7808e+07	32960	484.71	74905	1101.5
9	525	2.7	3	1.8702e+07	-0.0058519	48.072	47.167	8	15	525	1.8702e+07	34623	494.61	77407	1105.8
10	489	2	2	1.779e+07	-0.006209	48.023	46.891	8	16	489	1.779e+07	30118	424.2	75630	1065.2
11	513	2	2	1.8694e+07	-0.0063369	47.939	46.6	8	17	513	1.8694e+07	33373	505.65	77377	1172.4
12	637	2	2	1.8257e+07	-0.0060907	47.81	46.304	8	18	637	1.8257e+07	29001	408.46	77591	1092.8
13	668	2	2	1.8506e+07	-0.0054344	47.637	46.022	8	19	668	1.8506e+07	31087	471.02	76804	1163.7
14	446	2	2	1.787e+07	-0.0044492	47.421	45.772	8	20	446	1.787e+07	28839	497.22	74668	1287.4
15	670	2	2	1.8875e+07	-0.0031753	47.167	45.569	8	21	670	1.8875e+07	31295	460.23	76775	1129
16	488	2	2	1.923e+07	-0.0015744	46.891	45.424	8	22	488	1.923e+07	35808	526.58	77905	1145.7
17	733	2	2	1.8768e+07	0.00020857	46.6	45.352	8	23	733	1.8768e+07	31038	413.84	76903	1025.4
18	792	2	2	1.8186e+07	0.0020184	46.304	45.362	8	24	792	1.8186e+07	29295	401.3	74716	1023.5
19	506	2	2	1.8808e+07	0.0037586	46.022	45.453	8	25	506	1.8808e+07	32662	526.81	75731	1221.5
20	431	2	2	1.9422e+07	0.0053842	45.772	45.624	8	26	431	1.9422e+07	37012	616.87	76686	1278.1
21	543	2	2	1.8689e+07	0.0067498	45.569	45.87	8	27	543	1.8689e+07	31423	490.99	75933	1186.5
22	618	2	2	1.8583e+07	0.0077609	45.424	46.18	8	28	618	1.8583e+07	29898	474.58	77659	1232.7
23	558	2	2	1.7709e+07	0.0082679	45.352	46.538	8	29	558	1.7709e+07	27599	475.85	72789	1255
24	520	2	2	1.8463e+07	0.0082884	45.362	46.923	8	30	520	1.8463e+07	27161	445.26	78277	1283.2
25	411	2	2	1.8735e+07	0.0078837	45.453	47.312	8	31	411	1.8735e+07	29990	517.07	77976	1344.4
26	659	2	2	1.8265e+07	0.0072695	45.624	47.685	8	32	659	1.8265e+07	28114	453.45	77102	1243.6
27	613	2	2	1.8756e+07	0.0067059	45.87	48.031	8	33	613	1.8756e+07	29173	470.53	79594	1283.8
28	476	2	2	1.8074e+07	0.0063311	46.18	48.353	8	34	476	1.8074e+07	28362	489.01	76530	1319.5
29	498	2	2	1.8367e+07	0.0062605	46.538	48.66	8	35	498	1.8367e+07	29834	505.66	76736	1300.6
30	432	2	2	1.8914e+07	0.006422	46.923	48.964	8	36	432	1.8914e+07	31811	513.08	78009	1258.2
31	539	2	2	1.8577e+07	0.006786	47.312	49.279	8	37	539	1.8577e+07	23789	485.49	79490	1622.2
32	606	2.6667	3	1.9225e+07	0.0073291	47.685	49.613	8	38	606	1.9225e+07	31789	504.59	78199	1241.3
33	762	3	3	1.8851e+07	0.0079626	48.031	49.977	8	39	762	1.8851e+07	29570	434.85	77155	1134.6
1	1	3	3	2.4483e+06	0.00037251	54.676	54.743	9	7	1	2.4483e+06	1264.1	70.229	12566	698.12
2	101	3	3	1.8222e+07	0.00017905	54.675	54.764	9	8	101	1.8222e+07	31415	418.86	76745	1023.3
3	180	3	3	1.9405e+07	-0.00016547	54.679	54.773	9	9	180	1.9405e+07	38833	539.35	75480	1048.3
4	287	2.493	2	1.9279e+07	-0.00054047	54.688	54.764	9	10	287	1.9279e+07	35575	501.05	76049	1071.1
5	349	2	2	1.8687e+07	-0.0008244	54.702	54.735	9	11	349	1.8687e+07	31939	420.25	75683	995.83
6	364	2	2	1.8535e+07	-0.001001	54.721	54.69	9	12	364	1.8535e+07	33007	507.8	71565	1101
7	253	2	2	1.8712e+07	-0.0010724	54.743	54.635	9	13	253	1.8712e+07	32260	474.42	74519	1095.9
8	387	2	2	1.9599e+07	-0.0010437	54.764	54.576	9	14	387	1.9599e+07	36419	492.15	75810	1024.5
9	420	2	2	1.9716e+07	-0.00091086	54.773	54.519	9	15	420	1.9716e+07	36262	518.02	76613	1094.5
10	420	2	2	2.0549e+07	-0.00080827	54.764	54.47	9	16	420	2.0549e+07	39118	543.31	76966	1069
11	446	2	2	1.9985e+07	-0.00079139	54.735	54.426	9	17	446	1.9985e+07	33521	515.7	77257	1188.6
12	408	2	2	1.9755e+07	-0.00085822	54.69	54.383	9	18	408	1.9755e+07	33154	480.5	76633	1110.6
13	694	2	2	1.8904e+07	-0.0010674	54.635	54.336	9	19	694	1.8904e+07	28462	355.78	76123	951.54
14	380	2	2	1.9884e+07	-0.0014736	54.576	54.278	9	20	380	1.9884e+07	36653	523.61	77067	1101
15	529	2	2	1.9689e+07	-0.0019769	54.519	54.198	9	21	529	1.9689e+07	33370	450.95	76907	1039.3
16	492	2	2	1.9305e+07	-0.0024871	54.47	54.091	9	22	492	1.9305e+07	32363	425.83	76508	1006.7
17	403	2	2	1.919e+07	-0.0030012	54.426	53.956	9	23	403	1.919e+07	34055	472.99	76257	1059.1
18	367	2	2	1.9401e+07	-0.0035581	54.383	53.794	9	24	367	1.9401e+07	30746	439.22	77656	1109.4
19	908	2	2	1.8813e+07	-0.0041434	54.336	53.603	9	25	908	1.8813e+07	24324	270.27	75090	834.33
20	750	2	2	1.8745e+07	-0.0046026	54.278	53.381	9	26	750	1.8745e+07	28379	289.58	73836	753.43
21	408	2	2	1.9743e+07	-0.0046218	54.198	53.135	9	27	408	1.9743e+07	34176	510.09	76100	1135.8
22	245	2	2	1.9158e+07	-0.0043369	54.091	52.89	9	28	245	1.9158e+07	29696	471.36	78306	1243
23	278	2.7797	3	1.6512e+07	-0.0039682	53.956	52.66	9	29	278	1.6512e+07	25188	426.92	67933	1151.4
24	726	3	3	1.8447e+07	-0.003545	53.794	52.451	9	30	726	1.8447e+07	26048	306.44	76133	895.68
25	684	3	3	1.8794e+07	-0.0032416	53.603	52.265	9	31	684	1.8794e+07	24228	272.22	75429	847.51
26	714	3	3	1.8529e+07	-0.0031401	53.381	52.096	9	32	714	1.8529e+07	27814	331.12	74690	889.16
27	768	3	3	1.8534e+07	-0.0032522	53.135	51.932	9	33	768	1.8534e+07	22415	226.42	75416	761.78
28	608	3	3	1.9002e+07	-0.0035112	52.89	51.763	9	34	608	1.9002e+07	23955	272.22	75392	856.73
29	973	3	3	1.8278e+07	-0.0036442	52.66	51.582	9	35	973	1.8278e+07	17970	179.7	73287	732.87
30	649	3	3	1.8835e+07	-0.0036147	52.451	51.394	9	36	649	1.8835e+07	24413	277.42	75470	857.61
31	809	3	3	1.9136e+07	-0.0035199	52.265	51.208	9	37	809	1.9136e+07	22551	304.75	77125	1042.2
32	725	3	3	1.8541e+07	-0.0034037	52.096	51.028	9	38	725	1.8541e+07	20861	215.07	74669	769.78
33	691	3	3	1.8416e+07	-0.0032729	51.932	50.854	9	39	691	1.8416e+07	19340	214.89	74517	827.96
1	1	3	3	4.2905e+05	0.0024777	86.641	88.934	10	7	1	4.2905e+05	592.08	49.34	5751	479.25
2	82	3	3	7.469e+06	0.0013403	87.05	89.154	10	8	82	7.469e+06	32090	330.83	75864	782.1
3	249	3	3	8.329e+06	0.00023537	87.45	89.273	10	9	249	8.329e+06	39207	440.52	72458	814.14
4	410	3	3	8.602e+06	-0.00056148	87.847	89.294	10	10	410	8.602e+06	38656	454.77	74727	879.14
5	517	3	3	8.7214e+06	-0.0010107	88.243	89.244	10	11	517	8.7214e+06	37625	442.64	76252	897.08
6	605	3	3	8.7044e+06	-0.0011339	88.621	89.154	10	12	605	8.7044e+06	36556	420.19	76324	877.29
7	751	3	3	9.2422e+06	-0.0010399	88.934	89.053	10	13	751	9.2422e+06	36468	409.76	76656	861.3
8	691	3	3	9.1269e+06	-0.00083145	89.154	88.96	10	14	691	9.1269e+06	35015	421.87	76966	927.3
9	490	3	3	8.9134e+06	-0.00064297	89.273	88.886	10	15	490	8.9134e+06	37412	450.75	77489	933.6
10	681	3	3	8.922e+06	-0.00052032	89.294	88.829	10	16	681	8.922e+06	35946	417.98	76588	890.56
11	704	2.2857	2	8.7603e+06	-0.0003749	89.244	88.783	10	17	704	8.7603e+06	33778	402.12	76484	910.52
12	698	2	2	8.8851e+06	7.5661e-06	89.154	88.75	10	18	698	8.8851e+06	36831	438.47	76179	906.89
13	482	2.2078	2	8.0071e+06	0.00050036	89.053	88.75	10	19	482	8.0071e+06	32514	422.26	72000	935.07
14	689	3	3	8.8479e+06	0.00090417	88.96	88.795	10	20	689	8.8479e+06	34796	414.24	76825	914.58
15	556	3	3	8.7389e+06	0.00099649	88.886	88.875	10	21	556	8.7389e+06	36066	445.26	75895	936.98
16	654	3	3	8.762e+06	0.00051096	88.829	88.964	10	22	654	8.762e+06	35041	427.33	76331	930.87
17	780	3	3	8.3512e+06	-0.00038301	88.783	89.009	10	23	780	8.3512e+06	30166	292.87	71961	698.65
18	733	3	3	9.0591e+06	-0.0013076	88.75	88.975	10	24	733	9.0591e+06	34323	381.37	77060	856.22
19	575	3	3	8.7528e+06	-0.0022089	88.75	88.859	10	25	575	8.7528e+06	35731	435.75	77322	942.95
20	959	3	3	8.8275e+06	-0.0027814	88.795	88.662	10	26	959	8.8275e+06	31615	329.32	76925	801.3
21	939	3	3	8.4881e+06	-0.0029705	88.875	88.416	10	27	939	8.4881e+06	29791	292.07	74806	733.39
22	639	3	3	9.0796e+06	-0.0029295	88.964	88.153	10	28	639	9.0796e+06	37175	453.35	78106	952.51
23	745	3	3	8.7855e+06	-0.002932	89.009	87.895	10	29	745	8.7855e+06	32363	409.66	77860	985.57
24	885	3	3	8.0024e+06	-0.0031519	88.975	87.637	10	30	885	8.0024e+06	28377	363.8	69201	887.19
25	783	3	3	8.6981e+06	-0.0033838	88.859	87.361	10	31	783	8.6981e+06	31962	385.08	77684	935.95
26	1133	3	3	9.2443e+06	-0.0035027	88.662	87.065	10	32	1133	9.2443e+06	32389	381.05	78171	919.66
27	967	3	3	8.8252e+06	-0.0034375	88.416	86.76	10	33	967	8.8252e+06	33554	409.2	77428	944.24
28	960	3	3	8.9214e+06	-0.0031412	88.153	86.462	10	34	960	8.9214e+06	35861	402.93	76520	859.78
29	795	3	3	8.8817e+06	-0.0028369	87.895	86.191	10	35	795	8.8817e+06	32973	317.04	75290	723.94
30	942	3	3	9.031e+06	-0.0027713	87.637	85.946	10	36	942	9.031e+06	32820	306.73	76422	714.22
31	775	3	3	8.6373e+06	-0.0027923	87.361	85.708	10	37	775	8.6373e+06	31969	310.38	73816	716.66
32	1020	3	3	9.0144e+06	-0.0028408	87.065	85.469	10	38	1020	9.0144e+06	32894	301.78	76286	699.87
33	890	3	3	8.7816e+06	-0.0029361	86.76	85.226	10	39	890	8.7816e+06	32201	312.63	75837	736.28
34	800	3	3	9.1405e+06	-0.0030905	86.462	84.976	10	40	800	9.1405e+06	34527	355.94	76595	789.64
35	632	3	3	8.8487e+06	-0.0033459	86.191	84.713	10	41	632	8.8487e+06	33162	385.6	76984	895.16
36	825	3	3	8.7403e+06	-0.0036029	85.946	84.429	10	42	825	8.7403e+06	31017	289.88	75166	702.49
37	873	3	3	9.0356e+06	-0.0039324	85.708	84.125	10	43	873	9.0356e+06	31995	326.48	76335	778.93
38	858	3	3	8.9356e+06	-0.0039421	85.469	83.794	10	44	858	8.9356e+06	31436	353.21	77868	874.92
39	675	3	3	8.8012e+06	-0.0034369	85.226	83.464	10	45	675	8.8012e+06	30986	402.42	77937	1012.2
40	782	3	3	8.9107e+06	-0.0025083	84.976	83.177	10	46	782	8.9107e+06	29964	447.22	80158	1196.4
41	712	3	3	8.4361e+06	-0.0010885	84.713	82.969	10	47	712	8.4361e+06	28097	413.19	78235	1150.5
42	888	3	3	8.6382e+06	0.00035596	84.429	82.878	10	48	888	8.6382e+06	26087	306.91	77634	913.34
43	866	3	3	8.6881e+06	0.0011712	84.125	82.908	10	49	866	8.6881e+06	27703	337.84	78248	954.24
44	858	3	3	8.7199e+06	0.0011198	83.794	83.005	10	50	858	8.7199e+06	26861	260.78	77633	753.72
45	857	3	3	8.7453e+06	0.00056993	83.464	83.098	10	51	857	8.7453e+06	24630	259.27	78089	821.99
46	784	3	3	8.6587e+06	6.4041e-05	83.177	83.145	10	52	784	8.6587e+06	24297	255.76	77890	819.9
47	1074	3	3	8.8556e+06	-0.00026804	82.969	83.151	10	53	1074	8.8556e+06	25660	264.54	76497	788.63
48	816	3	3	8.695e+06	-0.00054847	82.878	83.128	10	54	816	8.695e+06	25237	345.71	78466	1074.9
49	982	3	3	8.9408e+06	-0.00084071	82.908	83.083	10	55	982	8.9408e+06	24562	292.4	77534	923.02
50	810	3	3	8.6169e+06	-0.0014555	83.005	83.013	10	56	810	8.6169e+06	24281	328.12	78955	1067
51	937	3	3	8.6611e+06	-0.0022261	83.098	82.892	10	57	937	8.6611e+06	21407	237.85	78268	869.65
52	705	3	3	8.7859e+06	-0.0026119	83.145	82.707	10	58	705	8.7859e+06	22767	258.71	78975	897.44
53	783	3	3	8.5879e+06	-0.0026634	83.151	82.491	10	59	783	8.5879e+06	21512	241.71	78055	877.02
54	848	3	3	9.0739e+06	-0.0027997	83.128	82.272	10	60	848	9.0739e+06	23867	256.63	77634	834.77
55	775	3	3	8.8183e+06	-0.003459	83.083	82.041	10	61	775	8.8183e+06	21819	245.16	78379	880.66
56	735	3	3	8.5195e+06	-0.0052201	83.013	81.758	10	62	735	8.5195e+06	20330	225.89	79143	879.37
57	802	3	3	8.7284e+06	-0.0079616	82.892	81.331	10	63	802	8.7284e+06	20599	231.45	77548	871.33
58	963	3	3	8.608e+06	-0.010163	82.707	80.683	10	64	963	8.608e+06	20513	247.15	79666	959.83
59	922	3	3	8.6815e+06	-0.010672	82.491	79.863	10	65	922	8.6815e+06	20957	252.49	77192	930.02
60	931	3	3	8.8345e+06	-0.0095972	82.272	79.011	10	66	931	8.8345e+06	23383	275.09	77972	917.32
61	663	3	3	8.6333e+06	-0.0075178	82.041	78.253	10	67	663	8.6333e+06	23134	285.6	77127	952.19
62	780	3	3	8.1284e+06	-0.0048652	81.758	77.664	10	68	780	8.1284e+06	22567	336.83	79381	1184.8
63	1009	3	3	8.6133e+06	-0.0023341	81.331	77.287	10	69	1009	8.6133e+06	24323	293.05	76936	926.94
64	837	3	3	8.2987e+06	-0.00036956	80.683	77.106	10	70	837	8.2987e+06	21539	247.58	77499	890.79
65	516	3	3	8.8864e+06	0.0010952	79.863	77.078	10	71	516	8.8864e+06	27043	386.33	77855	1112.2
66	131	3	3	6.7257e+06	0.0020763	79.011	77.162	10	72	131	6.7257e+06	20488	365.86	78649	1404.4
67	424	3	3	7.4082e+06	0.0025892	78.253	77.322	10	73	424	7.4082e+06	21281	360.69	79574	1348.7
68	448	3	3	7.9229e+06	0.0028414	77.664	77.523	10	74	448	7.9229e+06	23644	437.86	80070	1482.8
69	487	3	3	7.4768e+06	0.0028053	77.287	77.743	10	75	487	7.4768e+06	20668	356.35	79543	1371.4
70	641	3	3	7.6284e+06	0.0023734	77.106	77.961	10	76	641	7.6284e+06	20639	327.6	79492	1261.8
71	417	3	3	7.4047e+06	0.0019358	77.078	78.146	10	77	417	7.4047e+06	21800	363.34	78838	1314
72	283	3	3	7.7387e+06	0.0017083	77.162	78.297	10	78	283	7.7387e+06	26064	491.77	81263	1533.3
1	0	3	3	70130	0.0059011	79.484	82.483	11	7	0	70130	43.971	21.986	983.01	491.51
2	134	3	3	7.2132e+06	0.0067749	80.023	82.97	11	8	134	7.2132e+06	30693	319.72	74890	780.1
3	259	3	3	8.4361e+06	0.008586	80.538	83.532	11	9	259	8.4361e+06	38906	452.39	74323	864.22
4	420	3	3	8.3086e+06	0.01138	81.031	84.249	11	10	420	8.3086e+06	36411	423.39	74070	861.28
5	442	3	3	7.9987e+06	0.014415	81.52	85.208	11	11	442	7.9987e+06	34504	405.93	73581	865.66
6	609	3	3	8.3984e+06	0.016828	82.007	86.436	11	12	609	8.3984e+06	35858	416.95	74775	869.47
7	589	3	3	8.7035e+06	0.018267	82.483	87.89	11	13	589	8.7035e+06	33723	406.3	74576	898.5
8	589	3	3	8.625e+06	0.018736	82.97	89.496	11	14	589	8.625e+06	33603	414.85	75851	936.43
9	715	3	3	8.8563e+06	0.01832	83.532	91.173	11	15	715	8.8563e+06	35120	428.29	76626	934.46
10	858	2.5465	3	8.6036e+06	0.01722	84.249	92.843	11	16	858	8.6036e+06	33283	387.02	75951	883.15
11	724	2	2	8.4946e+06	0.01579	85.208	94.442	11	17	724	8.4946e+06	32879	400.97	75318	918.51
12	793	2	2	8.2653e+06	0.01436	86.436	95.933	11	18	793	8.2653e+06	29790	354.65	73875	879.46
13	684	2	2	8.4571e+06	0.012604	87.89	97.311	11	19	684	8.4571e+06	34336	399.26	74239	863.24
14	911	2	2	8.6821e+06	0.0099769	89.496	98.537	11	20	911	8.6821e+06	31534	350.38	75678	840.86
15	486	2	2	1.0182e+07	0.0067553	91.173	99.52	11	21	486	1.0182e+07	48916	611.45	75063	938.29
16	509	2	2	9.9738e+06	0.003444	92.843	100.19	11	22	509	9.9738e+06	45039	549.26	76122	928.32
17	669	2	2	9.515e+06	0.00066983	94.442	100.54	11	23	669	9.515e+06	43301	497.72	74592	857.38
18	568	2	2	9.3935e+06	-0.0014401	95.933	100.6	11	24	568	9.3935e+06	40800	480	75193	884.62
19	631	2	2	9.3338e+06	-0.003023	97.311	100.46	11	25	631	9.3338e+06	39619	477.34	76770	924.94
20	523	2	2	1.0512e+07	-0.0045104	98.537	100.16	11	26	523	1.0512e+07	51842	656.22	74418	942
21	697	2	2	9.1831e+06	-0.0059701	99.52	99.705	11	27	697	9.1831e+06	35890	412.53	73828	848.6
22	545	2	2	1.0863e+07	-0.0072399	100.19	99.109	11	28	545	1.0863e+07	52819	644.13	75314	918.46
23	477	2	2	1.0267e+07	-0.0083467	100.54	98.392	11	29	477	1.0267e+07	47259	598.22	75330	953.54
24	403	2	2	1.0227e+07	-0.0095674	100.6	97.571	11	30	403	1.0227e+07	48262	635.02	75093	988.06
25	566	2	2	9.3196e+06	-0.010892	100.46	96.637	11	31	566	9.3196e+06	40827	516.8	73392	929.01
26	476	2	2	1.0234e+07	-0.012107	100.16	95.585	11	32	476	1.0234e+07	47891	577	75390	908.31
27	488	2	2	9.9841e+06	-0.012978	99.705	94.427	11	33	488	9.9841e+06	45479	561.47	74892	924.59
28	547	2	2	1.0167e+07	-0.013485	99.109	93.202	11	34	547	1.0167e+07	44893	561.17	75885	948.56
29	577	2	2	1.016e+07	-0.013588	98.392	91.945	11	35	577	1.016e+07	43855	569.54	76986	999.82
30	456	2	2	1.0387e+07	-0.01336	97.571	90.696	11	36	456	1.0387e+07	45163	610.32	76491	1033.7
31	519	2	2	1.0205e+07	-0.013027	96.637	89.484	11	37	519	1.0205e+07	45186	594.56	76346	1004.5
32	571	2	2	1.0336e+07	-0.012875	95.585	88.318	11	38	571	1.0336e+07	46574	574.99	75817	936.01
33	553	2	2	1.0201e+07	-0.013037	94.427	87.181	11	39	553	1.0201e+07	43263	569.25	76802	1010.6
34	503	2	2	1.0297e+07	-0.013738	93.202	86.045	11	40	503	1.0297e+07	44606	579.29	76507	993.6
35	576	2	2	1.0215e+07	-0.014723	91.945	84.862	11	41	576	1.0215e+07	43982	563.87	76360	978.97
36	565	2	2	9.5995e+06	-0.015643	90.696	83.613	11	42	565	9.5995e+06	36465	461.58	76227	964.9
37	670	2	2	9.7258e+06	-0.016392	89.484	82.305	11	43	670	9.7258e+06	35511	443.88	76431	955.38
38	725	2	2	9.9146e+06	-0.016605	88.318	80.956	11	44	725	9.9146e+06	35663	451.43	76403	967.12
39	658	2	2	9.5993e+06	-0.016359	87.181	79.612	11	45	658	9.5993e+06	34329	457.72	75028	1000.4
40	606	2	2	9.874e+06	-0.015801	86.045	78.309	11	46	606	9.874e+06	39906	505.14	77137	976.42
41	442	2	2	1.0147e+07	-0.01493	84.862	77.072	11	47	442	1.0147e+07	38971	556.73	76167	1088.1
42	460	2	2	9.9701e+06	-0.013843	83.613	75.921	11	48	460	9.9701e+06	40181	558.07	77509	1076.5
43	483	2	2	9.5686e+06	-0.012575	82.305	74.87	11	49	483	9.5686e+06	36282	533.57	75547	1111
44	612	2	2	9.6132e+06	-0.011103	80.956	73.929	11	50	612	9.6132e+06	33597	454.01	76505	1033.8
45	642	2	2	1.0299e+07	-0.0096498	79.612	73.108	11	51	642	1.0299e+07	38139	522.45	77662	1063.9
46	647	2	2	9.9047e+06	-0.0089347	78.309	72.402	11	52	647	9.9047e+06	35643	502.01	76964	1084
47	597	2	2	9.7525e+06	-0.0093872	77.072	71.756	11	53	597	9.7525e+06	33777	469.12	77483	1076.2
48	426	2	2	9.3833e+06	-0.010799	75.921	71.082	11	54	426	9.3833e+06	33074	501.11	77706	1177.4
49	607	2	2	9.6121e+06	-0.012286	74.87	70.314	11	55	607	9.6121e+06	34227	475.38	76917	1068.3
50	549	2	2	9.6808e+06	-0.013256	73.929	69.45	11	56	549	9.6808e+06	33650	480.72	76426	1091.8
51	428	2	2	9.2196e+06	-0.013901	73.108	68.53	11	57	428	9.2196e+06	28812	430.02	82824	1236.2
52	457	2	2	9.0829e+06	-0.014335	72.402	67.577	11	58	457	9.0829e+06	28309	435.53	77801	1196.9
53	360	2	2	9.4293e+06	-0.014275	71.756	66.608	11	59	360	9.4293e+06	30065	455.53	78524	1189.8
54	420	2	2	9.23e+06	-0.013155	71.082	65.658	11	60	420	9.23e+06	30990	462.54	78583	1172.9
55	571	2	2	1.004e+07	-0.010334	70.314	64.794	11	61	571	1.004e+07	36706	556.15	77337	1171.8
56	552	2	2	9.5176e+06	-0.006076	69.45	64.124	11	62	552	9.5176e+06	31819	521.62	78239	1282.6
57	427	2	2	9.6419e+06	-0.001159	68.53	63.735	11	63	427	9.6419e+06	32642	544.03	78119	1302
58	541	2	2	1.0118e+07	0.0038066	67.577	63.661	11	64	541	1.0118e+07	36842	558.21	77977	1181.5
59	565	2	2	9.8269e+06	0.0075247	66.608	63.903	11	65	565	9.8269e+06	33025	500.39	78072	1182.9
60	421	2	2	9.6314e+06	0.0095086	65.658	64.384	11	66	421	9.6314e+06	34281	544.14	77004	1222.3
61	359	2	2	9.2453e+06	0.0099144	64.794	64.996	11	67	359	9.2453e+06	34638	549.82	78221	1241.6
62	213	2	2	7.7542e+06	0.0094537	64.124	65.641	11	68	213	7.7542e+06	24848	435.93	80317	1409.1
63	455	2	2	8.0146e+06	0.0082621	63.735	66.261	11	69	455	8.0146e+06	25897	438.93	77493	1313.4
64	388	2.3077	2	7.6795e+06	0.0063914	63.661	66.809	11	70	388	7.6795e+06	24792	381.41	78448	1206.9
